# Supplementary material for: D-sORF: Accurate Ab Initio Classification of Experimentally Detected Small Open Reading Frames (sORFs) Associated with Translational Machinery
Source: Biology (Basel). 2024 Jul 26;13(8):563. doi: 10.3390/biology13080563 (PMC11351124; doi:10.3390/biology13080563)
Supplement: Supplementary file 1 [file biology-13-00563-s001.zip]

Archive with 3 entries (3 files):
- D-sORF_2024_revision_Supplementary_Table_S1.xlsx
- D-sORF_2024_revision_Supplementary_Table_S2.xlsx
- D-sORF_2024_revision_supplementrary_Figures.pdf
