# Supplementary material for: D-sORF: Accurate Ab Initio Classification of Experimentally Detected Small Open Reading Frames (sORFs) Associated with Translational Machinery
Source: Biology (Basel). 2024 Jul 26;13(8):563. doi: 10.3390/biology13080563 (PMC11351124; doi:10.3390/biology13080563)
Supplement: Supplementary file 1 [file biology-13-00563-s001.zip › D-sORF_2024_revision_Supplementary_Table_S1.xlsx]

## Sheet: S1A
Possitives	10000
Negatives	10000
Algorithm	CC only
Window Size	54
threshold	TP	FP	TN	FN	precision	sensitivity	accuracy	specificity	1-Specificity
0.01	9989	7405	2595	11	0.5743	0.9989	0.6292	0.2595	0.7405
0.02	9982	6505	3495	18	0.6054	0.9982	0.67385	0.3495	0.6505
0.03	9966	5959	4041	34	0.6258	0.9966	0.70035	0.4041	0.5959
0.04	9948	5521	4479	52	0.6431	0.9948	0.72135	0.4479	0.5521
0.05	9933	5152	4848	67	0.6585	0.9933	0.73905	0.4848	0.5152
0.06	9900	4823	5177	100	0.6724	0.99	0.75385	0.5177	0.4823
0.07	9878	4515	5485	122	0.6863	0.9878	0.76815	0.5485	0.4515
0.08	9854	4287	5713	146	0.6968	0.9854	0.77835	0.5713	0.4287
0.09	9838	4102	5898	162	0.7057	0.9838	0.7868	0.5898	0.4102
0.1	9815	3934	6066	185	0.7139	0.9815	0.79405	0.6066	0.3934
0.11	9793	3778	6222	207	0.7216	0.9793	0.80075	0.6222	0.3778
0.12	9766	3626	6374	234	0.7292	0.9766	0.807	0.6374	0.3626
0.13	9739	3498	6502	261	0.7357	0.9739	0.81205	0.6502	0.3498
0.14	9719	3375	6625	281	0.7422	0.9719	0.8172	0.6625	0.3375
0.15	9686	3265	6735	314	0.7479	0.9686	0.82105	0.6735	0.3265
0.16	9670	3158	6842	330	0.7538	0.967	0.8256	0.6842	0.3158
0.17	9645	3050	6950	355	0.7597	0.9645	0.82975	0.695	0.305
0.18	9613	2951	7049	387	0.7651	0.9613	0.8331	0.7049	0.2951
0.19	9586	2843	7157	414	0.7713	0.9586	0.83715	0.7157	0.2843
0.2	9556	2762	7238	444	0.7758	0.9556	0.8397	0.7238	0.2762
0.21	9530	2688	7312	470	0.78	0.953	0.8421	0.7312	0.2688
0.22	9508	2619	7381	492	0.784	0.9508	0.84445	0.7381	0.2619
0.23	9472	2537	7463	528	0.7887	0.9472	0.84675	0.7463	0.2537
0.24	9442	2470	7530	558	0.7926	0.9442	0.8486	0.753	0.247
0.25	9409	2392	7608	591	0.7973	0.9409	0.85085	0.7608	0.2392
0.26	9387	2327	7673	613	0.8013	0.9387	0.853	0.7673	0.2327
0.27	9361	2267	7733	639	0.805	0.9361	0.8547	0.7733	0.2267
0.28	9329	2201	7799	671	0.8091	0.9329	0.8564	0.7799	0.2201
0.29	9306	2150	7850	694	0.8123	0.9306	0.8578	0.785	0.215
0.3	9278	2082	7918	722	0.8167	0.9278	0.8598	0.7918	0.2082
0.31	9238	2047	7953	762	0.8186	0.9238	0.85955	0.7953	0.2047
0.32	9199	1998	8002	801	0.8216	0.9199	0.86005	0.8002	0.1998
0.33	9176	1969	8031	824	0.8233	0.9176	0.86035	0.8031	0.1969
0.34	9140	1921	8079	860	0.8263	0.914	0.86095	0.8079	0.1921
0.35	9109	1874	8126	891	0.8294	0.9109	0.86175	0.8126	0.1874
0.36	9072	1820	8180	928	0.8329	0.9072	0.8626	0.818	0.182
0.37	9046	1766	8234	954	0.8367	0.9046	0.864	0.8234	0.1766
0.38	9015	1712	8288	985	0.8404	0.9015	0.86515	0.8288	0.1712
0.39	8976	1658	8342	1024	0.8441	0.8976	0.8659	0.8342	0.1658
0.4	8948	1614	8386	1052	0.8472	0.8948	0.8667	0.8386	0.1614
0.41	8908	1568	8432	1092	0.8503	0.8908	0.867	0.8432	0.1568
0.42	8863	1526	8474	1137	0.8531	0.8863	0.86685	0.8474	0.1526
0.43	8823	1481	8519	1177	0.8563	0.8823	0.8671	0.8519	0.1481
0.44	8783	1443	8557	1217	0.8589	0.8783	0.867	0.8557	0.1443
0.45	8752	1420	8580	1248	0.8604	0.8752	0.8666	0.858	0.142
0.46	8715	1385	8615	1285	0.8629	0.8715	0.8665	0.8615	0.1385
0.47	8678	1354	8646	1322	0.865	0.8678	0.8662	0.8646	0.1354
0.48	8648	1319	8681	1352	0.8677	0.8648	0.86645	0.8681	0.1319
0.49	8610	1275	8725	1390	0.871	0.861	0.86675	0.8725	0.1275
0.5	8598	1253	8747	1402	0.8728	0.8598	0.86725	0.8747	0.1253
0.51	8540	1195	8805	1460	0.8772	0.854	0.86725	0.8805	0.1195
0.52	8490	1162	8838	1510	0.8796	0.849	0.8664	0.8838	0.1162
0.53	8441	1133	8867	1559	0.8817	0.8441	0.8654	0.8867	0.1133
0.54	8406	1100	8900	1594	0.8843	0.8406	0.8653	0.89	0.11
0.55	8366	1069	8931	1634	0.8867	0.8366	0.86485	0.8931	0.1069
0.56	8316	1036	8964	1684	0.8892	0.8316	0.864	0.8964	0.1036
0.57	8275	1015	8985	1725	0.8907	0.8275	0.863	0.8985	0.1015
0.58	8217	982	9018	1783	0.8932	0.8217	0.86175	0.9018	0.0982
0.59	8167	948	9052	1833	0.896	0.8167	0.86095	0.9052	0.0948
0.6	8126	922	9078	1874	0.8981	0.8126	0.8602	0.9078	0.0922
0.61	8085	885	9115	1915	0.9013	0.8085	0.86	0.9115	0.0885
0.62	8021	859	9141	1979	0.9033	0.8021	0.8581	0.9141	0.0859
0.63	7956	829	9171	2044	0.9056	0.7956	0.85635	0.9171	0.0829
0.64	7910	817	9183	2090	0.9064	0.791	0.85465	0.9183	0.0817
0.65	7834	773	9227	2166	0.9102	0.7834	0.85305	0.9227	0.0773
0.66	7778	738	9262	2222	0.9133	0.7778	0.852	0.9262	0.0738
0.67	7715	722	9278	2285	0.9144	0.7715	0.84965	0.9278	0.0722
0.68	7643	700	9300	2357	0.9161	0.7643	0.84715	0.93	0.07
0.69	7564	667	9333	2436	0.919	0.7564	0.84485	0.9333	0.0667
0.7	7499	651	9349	2501	0.9201	0.7499	0.8424	0.9349	0.0651
0.71	7421	622	9378	2579	0.9227	0.7421	0.83995	0.9378	0.0622
0.72	7345	600	9400	2655	0.9245	0.7345	0.83725	0.94	0.06
0.73	7279	568	9432	2721	0.9276	0.7279	0.83555	0.9432	0.0568
0.74	7190	539	9461	2810	0.9303	0.719	0.83255	0.9461	0.0539
0.75	7120	511	9489	2880	0.933	0.712	0.83045	0.9489	0.0511
0.76	7042	492	9508	2958	0.9347	0.7042	0.8275	0.9508	0.0492
0.77	6962	468	9532	3038	0.937	0.6962	0.8247	0.9532	0.0468
0.78	6883	443	9557	3117	0.9395	0.6883	0.822	0.9557	0.0443
0.79	6783	408	9592	3217	0.9433	0.6783	0.81875	0.9592	0.0408
0.8	6700	392	9608	3300	0.9447	0.67	0.8154	0.9608	0.0392
0.81	6617	369	9631	3383	0.9472	0.6617	0.8124	0.9631	0.0369
0.82	6528	344	9656	3472	0.9499	0.6528	0.8092	0.9656	0.0344
0.83	6431	318	9682	3569	0.9529	0.6431	0.80565	0.9682	0.0318
0.84	6323	294	9706	3677	0.9556	0.6323	0.80145	0.9706	0.0294
0.85	6206	268	9732	3794	0.9586	0.6206	0.7969	0.9732	0.0268
0.86	6077	244	9756	3923	0.9614	0.6077	0.79165	0.9756	0.0244
0.87	5951	219	9781	4049	0.9645	0.5951	0.7866	0.9781	0.0219
0.88	5832	193	9807	4168	0.968	0.5832	0.78195	0.9807	0.0193
0.89	5669	171	9829	4331	0.9707	0.5669	0.7749	0.9829	0.0171
0.9	5491	151	9849	4509	0.9732	0.5491	0.767	0.9849	0.0151
0.91	5290	135	9865	4710	0.9751	0.529	0.75775	0.9865	0.0135
0.92	5069	125	9875	4931	0.9759	0.5069	0.7472	0.9875	0.0125
0.93	4823	108	9892	5177	0.9781	0.4823	0.73575	0.9892	0.0108
0.94	4579	82	9918	5421	0.9824	0.4579	0.72485	0.9918	0.0082
0.95	4256	66	9934	5744	0.9847	0.4256	0.7095	0.9934	0.0066
0.96	3895	42	9958	6105	0.9893	0.3895	0.69265	0.9958	0.0042
0.97	3485	25	9975	6515	0.9929	0.3485	0.673	0.9975	0.0025
0.98	2917	13	9987	7083	0.9956	0.2917	0.6452	0.9987	0.0013
0.99	2041	7	9993	7959	0.9966	0.2041	0.6017	0.9993	0.0007

## Sheet: S1B
Possitives	10000
Negatives	10000
Algorithm	CP (CC +TIS)
Window Size	54
threshold	TP	FP	TN	FN	precision	sensitivity	accuracy	specificity	1-Specificity
0.01	9948	5785	4215	52	0.6323	0.9948	0.70815	0.4215	0.5785
0.02	9909	4884	5116	91	0.6698	0.9909	0.75125	0.5116	0.4884
0.03	9875	4325	5675	125	0.6954	0.9875	0.7775	0.5675	0.4325
0.04	9830	3937	6063	170	0.714	0.983	0.79465	0.6063	0.3937
0.05	9782	3636	6364	218	0.729	0.9782	0.8073	0.6364	0.3636
0.06	9759	3397	6603	241	0.7418	0.9759	0.8181	0.6603	0.3397
0.07	9713	3138	6862	287	0.7558	0.9713	0.82875	0.6862	0.3138
0.08	9661	2973	7027	339	0.7647	0.9661	0.8344	0.7027	0.2973
0.09	9627	2832	7168	373	0.7727	0.9627	0.83975	0.7168	0.2832
0.1	9599	2698	7302	401	0.7806	0.9599	0.84505	0.7302	0.2698
0.11	9566	2570	7430	434	0.7882	0.9566	0.8498	0.743	0.257
0.12	9533	2459	7541	467	0.7949	0.9533	0.8537	0.7541	0.2459
0.13	9504	2346	7654	496	0.802	0.9504	0.8579	0.7654	0.2346
0.14	9470	2250	7750	530	0.808	0.947	0.861	0.775	0.225
0.15	9441	2179	7821	559	0.8125	0.9441	0.8631	0.7821	0.2179
0.16	9420	2111	7889	580	0.8169	0.942	0.86545	0.7889	0.2111
0.17	9395	2052	7948	605	0.8207	0.9395	0.86715	0.7948	0.2052
0.18	9362	1984	8016	638	0.8251	0.9362	0.8689	0.8016	0.1984
0.19	9337	1920	8080	663	0.8294	0.9337	0.87085	0.808	0.192
0.2	9306	1863	8137	694	0.8332	0.9306	0.87215	0.8137	0.1863
0.21	9279	1809	8191	721	0.8369	0.9279	0.8735	0.8191	0.1809
0.22	9249	1753	8247	751	0.8407	0.9249	0.8748	0.8247	0.1753
0.23	9215	1702	8298	785	0.8441	0.9215	0.87565	0.8298	0.1702
0.24	9188	1652	8348	812	0.8476	0.9188	0.8768	0.8348	0.1652
0.25	9162	1599	8401	838	0.8514	0.9162	0.87815	0.8401	0.1599
0.26	9126	1550	8450	874	0.8548	0.9126	0.8788	0.845	0.155
0.27	9102	1507	8493	898	0.858	0.9102	0.87975	0.8493	0.1507
0.28	9074	1459	8541	926	0.8615	0.9074	0.88075	0.8541	0.1459
0.29	9050	1421	8579	950	0.8643	0.905	0.88145	0.8579	0.1421
0.3	9019	1392	8608	981	0.8663	0.9019	0.88135	0.8608	0.1392
0.31	8990	1342	8658	1010	0.8701	0.899	0.8824	0.8658	0.1342
0.32	8953	1301	8699	1047	0.8731	0.8953	0.8826	0.8699	0.1301
0.33	8935	1277	8723	1065	0.875	0.8935	0.8829	0.8723	0.1277
0.34	8900	1236	8764	1100	0.8781	0.89	0.8832	0.8764	0.1236
0.35	8876	1208	8792	1124	0.8802	0.8876	0.8834	0.8792	0.1208
0.36	8843	1168	8832	1157	0.8833	0.8843	0.88375	0.8832	0.1168
0.37	8817	1137	8863	1183	0.8858	0.8817	0.884	0.8863	0.1137
0.38	8782	1103	8897	1218	0.8884	0.8782	0.88395	0.8897	0.1103
0.39	8743	1074	8926	1257	0.8906	0.8743	0.88345	0.8926	0.1074
0.4	8716	1047	8953	1284	0.8928	0.8716	0.88345	0.8953	0.1047
0.41	8685	1014	8986	1315	0.8955	0.8685	0.88355	0.8986	0.1014
0.42	8661	988	9012	1339	0.8976	0.8661	0.88365	0.9012	0.0988
0.43	8634	958	9042	1366	0.9001	0.8634	0.8838	0.9042	0.0958
0.44	8606	946	9054	1394	0.901	0.8606	0.883	0.9054	0.0946
0.45	8587	920	9080	1413	0.9032	0.8587	0.88335	0.908	0.092
0.46	8552	884	9116	1448	0.9063	0.8552	0.8834	0.9116	0.0884
0.47	8523	869	9131	1477	0.9075	0.8523	0.8827	0.9131	0.0869
0.48	8488	843	9157	1512	0.9097	0.8488	0.88225	0.9157	0.0843
0.49	8467	828	9172	1533	0.9109	0.8467	0.88195	0.9172	0.0828
0.5	8450	819	9181	1550	0.9116	0.845	0.88155	0.9181	0.0819
0.51	8402	794	9206	1598	0.9137	0.8402	0.8804	0.9206	0.0794
0.52	8371	772	9228	1629	0.9156	0.8371	0.87995	0.9228	0.0772
0.53	8341	754	9246	1659	0.9171	0.8341	0.87935	0.9246	0.0754
0.54	8315	741	9259	1685	0.9182	0.8315	0.8787	0.9259	0.0741
0.55	8283	711	9289	1717	0.9209	0.8283	0.8786	0.9289	0.0711
0.56	8231	697	9303	1769	0.9219	0.8231	0.8767	0.9303	0.0697
0.57	8194	684	9316	1806	0.923	0.8194	0.8755	0.9316	0.0684
0.58	8155	671	9329	1845	0.924	0.8155	0.8742	0.9329	0.0671
0.59	8122	657	9343	1878	0.9252	0.8122	0.87325	0.9343	0.0657
0.6	8087	637	9363	1913	0.927	0.8087	0.8725	0.9363	0.0637
0.61	8057	618	9382	1943	0.9288	0.8057	0.87195	0.9382	0.0618
0.62	8010	599	9401	1990	0.9304	0.801	0.87055	0.9401	0.0599
0.63	7962	581	9419	2038	0.932	0.7962	0.86905	0.9419	0.0581
0.64	7917	564	9436	2083	0.9335	0.7917	0.86765	0.9436	0.0564
0.65	7868	543	9457	2132	0.9354	0.7868	0.86625	0.9457	0.0543
0.66	7834	521	9479	2166	0.9376	0.7834	0.86565	0.9479	0.0521
0.67	7799	498	9502	2201	0.94	0.7799	0.86505	0.9502	0.0498
0.68	7761	479	9521	2239	0.9419	0.7761	0.8641	0.9521	0.0479
0.69	7721	465	9535	2279	0.9432	0.7721	0.8628	0.9535	0.0465
0.7	7676	449	9551	2324	0.9447	0.7676	0.86135	0.9551	0.0449
0.71	7626	436	9564	2374	0.9459	0.7626	0.8595	0.9564	0.0436
0.72	7576	416	9584	2424	0.9479	0.7576	0.858	0.9584	0.0416
0.73	7523	407	9593	2477	0.9487	0.7523	0.8558	0.9593	0.0407
0.74	7472	395	9605	2528	0.9498	0.7472	0.85385	0.9605	0.0395
0.75	7412	381	9619	2588	0.9511	0.7412	0.85155	0.9619	0.0381
0.76	7364	364	9636	2636	0.9529	0.7364	0.85	0.9636	0.0364
0.77	7304	341	9659	2696	0.9554	0.7304	0.84815	0.9659	0.0341
0.78	7242	329	9671	2758	0.9565	0.7242	0.84565	0.9671	0.0329
0.79	7184	317	9683	2816	0.9577	0.7184	0.84335	0.9683	0.0317
0.8	7130	301	9699	2870	0.9595	0.713	0.84145	0.9699	0.0301
0.81	7054	282	9718	2946	0.9616	0.7054	0.8386	0.9718	0.0282
0.82	6994	268	9732	3006	0.9631	0.6994	0.8363	0.9732	0.0268
0.83	6926	252	9748	3074	0.9649	0.6926	0.8337	0.9748	0.0252
0.84	6841	234	9766	3159	0.9669	0.6841	0.83035	0.9766	0.0234
0.85	6768	225	9775	3232	0.9678	0.6768	0.82715	0.9775	0.0225
0.86	6681	210	9790	3319	0.9695	0.6681	0.82355	0.979	0.021
0.87	6587	198	9802	3413	0.9708	0.6587	0.81945	0.9802	0.0198
0.88	6459	181	9819	3541	0.9727	0.6459	0.8139	0.9819	0.0181
0.89	6339	171	9829	3661	0.9737	0.6339	0.8084	0.9829	0.0171
0.9	6234	156	9844	3766	0.9756	0.6234	0.8039	0.9844	0.0156
0.91	6086	141	9859	3914	0.9774	0.6086	0.79725	0.9859	0.0141
0.92	5940	128	9872	4060	0.9789	0.594	0.7906	0.9872	0.0128
0.93	5786	111	9889	4214	0.9812	0.5786	0.78375	0.9889	0.0111
0.94	5593	100	9900	4407	0.9824	0.5593	0.77465	0.99	0.01
0.95	5391	87	9913	4609	0.9841	0.5391	0.7652	0.9913	0.0087
0.96	5143	70	9930	4857	0.9866	0.5143	0.75365	0.993	0.007
0.97	4787	56	9944	5213	0.9884	0.4787	0.73655	0.9944	0.0056
0.98	4330	37	9963	5670	0.9915	0.433	0.71465	0.9963	0.0037
0.99	3512	16	9984	6488	0.9955	0.3512	0.6748	0.9984	0.0016

## Sheet: S1C
Possitives	10000
Negatives	10000
Algorithm	CC only
Window Size	99
threshold	TP	FP	TN	FN	precision	sensitivity	accuracy	specificity	1-Specificity
0.01	9989	7405	2595	11	0.5743	0.9989	0.6292	0.2595	0.7405
0.02	9982	6505	3495	18	0.6054	0.9982	0.67385	0.3495	0.6505
0.03	9966	5959	4041	34	0.6258	0.9966	0.70035	0.4041	0.5959
0.04	9948	5521	4479	52	0.6431	0.9948	0.72135	0.4479	0.5521
0.05	9933	5152	4848	67	0.6585	0.9933	0.73905	0.4848	0.5152
0.06	9900	4823	5177	100	0.6724	0.99	0.75385	0.5177	0.4823
0.07	9878	4515	5485	122	0.6863	0.9878	0.76815	0.5485	0.4515
0.08	9854	4287	5713	146	0.6968	0.9854	0.77835	0.5713	0.4287
0.09	9838	4102	5898	162	0.7057	0.9838	0.7868	0.5898	0.4102
0.1	9815	3934	6066	185	0.7139	0.9815	0.79405	0.6066	0.3934
0.11	9793	3778	6222	207	0.7216	0.9793	0.80075	0.6222	0.3778
0.12	9766	3626	6374	234	0.7292	0.9766	0.807	0.6374	0.3626
0.13	9739	3498	6502	261	0.7357	0.9739	0.81205	0.6502	0.3498
0.14	9719	3375	6625	281	0.7422	0.9719	0.8172	0.6625	0.3375
0.15	9686	3265	6735	314	0.7479	0.9686	0.82105	0.6735	0.3265
0.16	9670	3158	6842	330	0.7538	0.967	0.8256	0.6842	0.3158
0.17	9645	3050	6950	355	0.7597	0.9645	0.82975	0.695	0.305
0.18	9613	2951	7049	387	0.7651	0.9613	0.8331	0.7049	0.2951
0.19	9586	2843	7157	414	0.7713	0.9586	0.83715	0.7157	0.2843
0.2	9556	2762	7238	444	0.7758	0.9556	0.8397	0.7238	0.2762
0.21	9530	2688	7312	470	0.78	0.953	0.8421	0.7312	0.2688
0.22	9508	2619	7381	492	0.784	0.9508	0.84445	0.7381	0.2619
0.23	9472	2537	7463	528	0.7887	0.9472	0.84675	0.7463	0.2537
0.24	9442	2470	7530	558	0.7926	0.9442	0.8486	0.753	0.247
0.25	9409	2392	7608	591	0.7973	0.9409	0.85085	0.7608	0.2392
0.26	9387	2327	7673	613	0.8013	0.9387	0.853	0.7673	0.2327
0.27	9361	2267	7733	639	0.805	0.9361	0.8547	0.7733	0.2267
0.28	9329	2201	7799	671	0.8091	0.9329	0.8564	0.7799	0.2201
0.29	9306	2150	7850	694	0.8123	0.9306	0.8578	0.785	0.215
0.3	9278	2082	7918	722	0.8167	0.9278	0.8598	0.7918	0.2082
0.31	9238	2047	7953	762	0.8186	0.9238	0.85955	0.7953	0.2047
0.32	9199	1998	8002	801	0.8216	0.9199	0.86005	0.8002	0.1998
0.33	9176	1969	8031	824	0.8233	0.9176	0.86035	0.8031	0.1969
0.34	9140	1921	8079	860	0.8263	0.914	0.86095	0.8079	0.1921
0.35	9109	1874	8126	891	0.8294	0.9109	0.86175	0.8126	0.1874
0.36	9072	1820	8180	928	0.8329	0.9072	0.8626	0.818	0.182
0.37	9046	1766	8234	954	0.8367	0.9046	0.864	0.8234	0.1766
0.38	9015	1712	8288	985	0.8404	0.9015	0.86515	0.8288	0.1712
0.39	8976	1658	8342	1024	0.8441	0.8976	0.8659	0.8342	0.1658
0.4	8948	1614	8386	1052	0.8472	0.8948	0.8667	0.8386	0.1614
0.41	8908	1568	8432	1092	0.8503	0.8908	0.867	0.8432	0.1568
0.42	8863	1526	8474	1137	0.8531	0.8863	0.86685	0.8474	0.1526
0.43	8823	1481	8519	1177	0.8563	0.8823	0.8671	0.8519	0.1481
0.44	8783	1443	8557	1217	0.8589	0.8783	0.867	0.8557	0.1443
0.45	8752	1420	8580	1248	0.8604	0.8752	0.8666	0.858	0.142
0.46	8715	1385	8615	1285	0.8629	0.8715	0.8665	0.8615	0.1385
0.47	8678	1354	8646	1322	0.865	0.8678	0.8662	0.8646	0.1354
0.48	8648	1319	8681	1352	0.8677	0.8648	0.86645	0.8681	0.1319
0.49	8610	1275	8725	1390	0.871	0.861	0.86675	0.8725	0.1275
0.5	8598	1253	8747	1402	0.8728	0.8598	0.86725	0.8747	0.1253
0.51	8540	1195	8805	1460	0.8772	0.854	0.86725	0.8805	0.1195
0.52	8490	1162	8838	1510	0.8796	0.849	0.8664	0.8838	0.1162
0.53	8441	1133	8867	1559	0.8817	0.8441	0.8654	0.8867	0.1133
0.54	8406	1100	8900	1594	0.8843	0.8406	0.8653	0.89	0.11
0.55	8366	1069	8931	1634	0.8867	0.8366	0.86485	0.8931	0.1069
0.56	8316	1036	8964	1684	0.8892	0.8316	0.864	0.8964	0.1036
0.57	8275	1015	8985	1725	0.8907	0.8275	0.863	0.8985	0.1015
0.58	8217	982	9018	1783	0.8932	0.8217	0.86175	0.9018	0.0982
0.59	8167	948	9052	1833	0.896	0.8167	0.86095	0.9052	0.0948
0.6	8126	922	9078	1874	0.8981	0.8126	0.8602	0.9078	0.0922
0.61	8085	885	9115	1915	0.9013	0.8085	0.86	0.9115	0.0885
0.62	8021	859	9141	1979	0.9033	0.8021	0.8581	0.9141	0.0859
0.63	7956	829	9171	2044	0.9056	0.7956	0.85635	0.9171	0.0829
0.64	7910	817	9183	2090	0.9064	0.791	0.85465	0.9183	0.0817
0.65	7834	773	9227	2166	0.9102	0.7834	0.85305	0.9227	0.0773
0.66	7778	738	9262	2222	0.9133	0.7778	0.852	0.9262	0.0738
0.67	7715	722	9278	2285	0.9144	0.7715	0.84965	0.9278	0.0722
0.68	7643	700	9300	2357	0.9161	0.7643	0.84715	0.93	0.07
0.69	7564	667	9333	2436	0.919	0.7564	0.84485	0.9333	0.0667
0.7	7499	651	9349	2501	0.9201	0.7499	0.8424	0.9349	0.0651
0.71	7421	622	9378	2579	0.9227	0.7421	0.83995	0.9378	0.0622
0.72	7345	600	9400	2655	0.9245	0.7345	0.83725	0.94	0.06
0.73	7279	568	9432	2721	0.9276	0.7279	0.83555	0.9432	0.0568
0.74	7190	539	9461	2810	0.9303	0.719	0.83255	0.9461	0.0539
0.75	7120	511	9489	2880	0.933	0.712	0.83045	0.9489	0.0511
0.76	7042	492	9508	2958	0.9347	0.7042	0.8275	0.9508	0.0492
0.77	6962	468	9532	3038	0.937	0.6962	0.8247	0.9532	0.0468
0.78	6883	443	9557	3117	0.9395	0.6883	0.822	0.9557	0.0443
0.79	6783	408	9592	3217	0.9433	0.6783	0.81875	0.9592	0.0408
0.8	6700	392	9608	3300	0.9447	0.67	0.8154	0.9608	0.0392
0.81	6617	369	9631	3383	0.9472	0.6617	0.8124	0.9631	0.0369
0.82	6528	344	9656	3472	0.9499	0.6528	0.8092	0.9656	0.0344
0.83	6431	318	9682	3569	0.9529	0.6431	0.80565	0.9682	0.0318
0.84	6323	294	9706	3677	0.9556	0.6323	0.80145	0.9706	0.0294
0.85	6206	268	9732	3794	0.9586	0.6206	0.7969	0.9732	0.0268
0.86	6077	244	9756	3923	0.9614	0.6077	0.79165	0.9756	0.0244
0.87	5951	219	9781	4049	0.9645	0.5951	0.7866	0.9781	0.0219
0.88	5832	193	9807	4168	0.968	0.5832	0.78195	0.9807	0.0193
0.89	5669	171	9829	4331	0.9707	0.5669	0.7749	0.9829	0.0171
0.9	5491	151	9849	4509	0.9732	0.5491	0.767	0.9849	0.0151
0.91	5290	135	9865	4710	0.9751	0.529	0.75775	0.9865	0.0135
0.92	5069	125	9875	4931	0.9759	0.5069	0.7472	0.9875	0.0125
0.93	4823	108	9892	5177	0.9781	0.4823	0.73575	0.9892	0.0108
0.94	4579	82	9918	5421	0.9824	0.4579	0.72485	0.9918	0.0082
0.95	4256	66	9934	5744	0.9847	0.4256	0.7095	0.9934	0.0066
0.96	3895	42	9958	6105	0.9893	0.3895	0.69265	0.9958	0.0042
0.97	3485	25	9975	6515	0.9929	0.3485	0.673	0.9975	0.0025
0.98	2917	13	9987	7083	0.9956	0.2917	0.6452	0.9987	0.0013
0.99	2041	7	9993	7959	0.9966	0.2041	0.6017	0.9993	0.0007

## Sheet: S1D
Possitives	10000
Negatives	10000
Algorithm	CP (CC +TIS)
Window Size	99
threshold	TP	FP	TN	FN	precision	sensitivity	accuracy	specificity	1-Specificity
0.01	9963	3491	6509	37	0.7405	0.9963	0.8236	0.6509	0.3491
0.02	9933	2885	7115	67	0.7749	0.9933	0.8524	0.7115	0.2885
0.03	9899	2517	7483	101	0.7973	0.9899	0.8691	0.7483	0.2517
0.04	9882	2273	7727	118	0.813	0.9882	0.8805	0.7727	0.2273
0.05	9854	2109	7891	146	0.8237	0.9854	0.8873	0.7891	0.2109
0.06	9837	1948	8052	163	0.8347	0.9837	0.8945	0.8052	0.1948
0.07	9800	1797	8203	200	0.845	0.98	0.9002	0.8203	0.1797
0.08	9774	1688	8312	226	0.8527	0.9774	0.9043	0.8312	0.1688
0.09	9757	1605	8395	243	0.8587	0.9757	0.9076	0.8395	0.1605
0.1	9739	1531	8469	261	0.8642	0.9739	0.9104	0.8469	0.1531
0.11	9718	1471	8529	282	0.8685	0.9718	0.9124	0.8529	0.1471
0.12	9697	1415	8585	303	0.8727	0.9697	0.9141	0.8585	0.1415
0.13	9674	1351	8649	326	0.8775	0.9674	0.9162	0.8649	0.1351
0.14	9649	1290	8710	351	0.8821	0.9649	0.918	0.871	0.129
0.15	9633	1236	8764	367	0.8863	0.9633	0.9199	0.8764	0.1236
0.16	9613	1186	8814	387	0.8902	0.9613	0.9214	0.8814	0.1186
0.17	9595	1138	8862	405	0.894	0.9595	0.9229	0.8862	0.1138
0.18	9578	1096	8904	422	0.8973	0.9578	0.9241	0.8904	0.1096
0.19	9566	1058	8942	434	0.9004	0.9566	0.9254	0.8942	0.1058
0.2	9548	1030	8970	452	0.9026	0.9548	0.9259	0.897	0.103
0.21	9532	991	9009	468	0.9058	0.9532	0.9271	0.9009	0.0991
0.22	9511	961	9039	489	0.9082	0.9511	0.9275	0.9039	0.0961
0.23	9495	933	9067	505	0.9105	0.9495	0.9281	0.9067	0.0933
0.24	9480	914	9086	520	0.9121	0.948	0.9283	0.9086	0.0914
0.25	9453	896	9104	547	0.9134	0.9453	0.9279	0.9104	0.0896
0.26	9435	869	9131	565	0.9157	0.9435	0.9283	0.9131	0.0869
0.27	9409	847	9153	591	0.9174	0.9409	0.9281	0.9153	0.0847
0.28	9393	826	9174	607	0.9192	0.9393	0.9284	0.9174	0.0826
0.29	9382	805	9195	618	0.921	0.9382	0.9289	0.9195	0.0805
0.3	9361	785	9215	639	0.9226	0.9361	0.9288	0.9215	0.0785
0.31	9344	762	9238	656	0.9246	0.9344	0.9291	0.9238	0.0762
0.32	9329	747	9253	671	0.9259	0.9329	0.9291	0.9253	0.0747
0.33	9315	730	9270	685	0.9273	0.9315	0.9293	0.927	0.073
0.34	9307	706	9294	693	0.9295	0.9307	0.9301	0.9294	0.0706
0.35	9289	690	9310	711	0.9309	0.9289	0.93	0.931	0.069
0.36	9266	684	9316	734	0.9313	0.9266	0.9291	0.9316	0.0684
0.37	9241	670	9330	759	0.9324	0.9241	0.9286	0.933	0.067
0.38	9216	652	9348	784	0.9339	0.9216	0.9282	0.9348	0.0652
0.39	9195	640	9360	805	0.9349	0.9195	0.9278	0.936	0.064
0.4	9169	623	9377	831	0.9364	0.9169	0.9273	0.9377	0.0623
0.41	9150	604	9396	850	0.9381	0.915	0.9273	0.9396	0.0604
0.42	9133	596	9404	867	0.9387	0.9133	0.9269	0.9404	0.0596
0.43	9116	586	9414	884	0.9396	0.9116	0.9265	0.9414	0.0586
0.44	9097	571	9429	903	0.9409	0.9097	0.9263	0.9429	0.0571
0.45	9080	561	9439	920	0.9418	0.908	0.926	0.9439	0.0561
0.46	9062	543	9457	938	0.9435	0.9062	0.926	0.9457	0.0543
0.47	9032	527	9473	968	0.9449	0.9032	0.9253	0.9473	0.0527
0.48	9012	516	9484	988	0.9458	0.9012	0.9248	0.9484	0.0516
0.49	8988	501	9499	1012	0.9472	0.8988	0.9244	0.9499	0.0501
0.5	8971	498	9502	1029	0.9474	0.8971	0.9237	0.9502	0.0498
0.51	8949	481	9519	1051	0.949	0.8949	0.9234	0.9519	0.0481
0.52	8925	464	9536	1075	0.9506	0.8925	0.9231	0.9536	0.0464
0.53	8906	457	9543	1094	0.9512	0.8906	0.9225	0.9543	0.0457
0.54	8887	449	9551	1113	0.9519	0.8887	0.9219	0.9551	0.0449
0.55	8864	436	9564	1136	0.9531	0.8864	0.9214	0.9564	0.0436
0.56	8846	428	9572	1154	0.9538	0.8846	0.9209	0.9572	0.0428
0.57	8824	421	9579	1176	0.9545	0.8824	0.9202	0.9579	0.0421
0.58	8805	411	9589	1195	0.9554	0.8805	0.9197	0.9589	0.0411
0.59	8773	400	9600	1227	0.9564	0.8773	0.9187	0.96	0.04
0.6	8751	388	9612	1249	0.9575	0.8751	0.9182	0.9612	0.0388
0.61	8720	380	9620	1280	0.9582	0.872	0.917	0.962	0.038
0.62	8701	373	9627	1299	0.9589	0.8701	0.9164	0.9627	0.0373
0.63	8669	366	9634	1331	0.9595	0.8669	0.9152	0.9634	0.0366
0.64	8649	358	9642	1351	0.9603	0.8649	0.9146	0.9642	0.0358
0.65	8613	349	9651	1387	0.9611	0.8613	0.9132	0.9651	0.0349
0.66	8588	336	9664	1412	0.9623	0.8588	0.9126	0.9664	0.0336
0.67	8552	328	9672	1448	0.9631	0.8552	0.9112	0.9672	0.0328
0.68	8519	319	9681	1481	0.9639	0.8519	0.91	0.9681	0.0319
0.69	8481	304	9696	1519	0.9654	0.8481	0.9089	0.9696	0.0304
0.7	8450	290	9710	1550	0.9668	0.845	0.908	0.971	0.029
0.71	8416	279	9721	1584	0.9679	0.8416	0.9069	0.9721	0.0279
0.72	8389	272	9728	1611	0.9686	0.8389	0.9059	0.9728	0.0272
0.73	8355	265	9735	1645	0.9693	0.8355	0.9045	0.9735	0.0265
0.74	8320	261	9739	1680	0.9696	0.832	0.903	0.9739	0.0261
0.75	8275	247	9753	1725	0.971	0.8275	0.9014	0.9753	0.0247
0.76	8241	239	9761	1759	0.9718	0.8241	0.9001	0.9761	0.0239
0.77	8202	232	9768	1798	0.9725	0.8202	0.8985	0.9768	0.0232
0.78	8162	224	9776	1838	0.9733	0.8162	0.8969	0.9776	0.0224
0.79	8112	215	9785	1888	0.9742	0.8112	0.8949	0.9785	0.0215
0.8	8062	200	9800	1938	0.9758	0.8062	0.8931	0.98	0.02
0.81	8021	193	9807	1979	0.9765	0.8021	0.8914	0.9807	0.0193
0.82	7964	185	9815	2036	0.9773	0.7964	0.889	0.9815	0.0185
0.83	7894	172	9828	2106	0.9787	0.7894	0.8861	0.9828	0.0172
0.84	7837	166	9834	2163	0.9793	0.7837	0.8836	0.9834	0.0166
0.85	7775	159	9841	2225	0.98	0.7775	0.8808	0.9841	0.0159
0.86	7701	150	9850	2299	0.9809	0.7701	0.8776	0.985	0.015
0.87	7651	136	9864	2349	0.9825	0.7651	0.8758	0.9864	0.0136
0.88	7579	127	9873	2421	0.9835	0.7579	0.8726	0.9873	0.0127
0.89	7495	119	9881	2505	0.9844	0.7495	0.8688	0.9881	0.0119
0.9	7406	107	9893	2594	0.9858	0.7406	0.865	0.9893	0.0107
0.91	7286	97	9903	2714	0.9869	0.7286	0.8595	0.9903	0.0097
0.92	7150	90	9910	2850	0.9876	0.715	0.853	0.991	0.009
0.93	6993	82	9918	3007	0.9884	0.6993	0.8456	0.9918	0.0082
0.94	6820	74	9926	3180	0.9893	0.682	0.8373	0.9926	0.0074
0.95	6638	63	9937	3362	0.9906	0.6638	0.8288	0.9937	0.0063
0.96	6408	50	9950	3592	0.9923	0.6408	0.8179	0.995	0.005
0.97	6108	38	9962	3892	0.9938	0.6108	0.8035	0.9962	0.0038
0.98	5662	26	9974	4338	0.9954	0.5662	0.7818	0.9974	0.0026
0.99	4901	15	9985	5099	0.9969	0.4901	0.7443	0.9985	0.0015

## Sheet: S1E
Possitives	10000
Negatives	10000
Algorithm	CC only
Window Size	180
threshold	TP	FP	TN	FN	precision	sensitivity	accuracy	specificity	1-Specificity
0.01	9988	1591	8409	12	0.862596	0.9988	0.91985	0.8409	0.1591
0.02	9979	1283	8717	21	0.886077	0.9979	0.9348	0.8717	0.1283
0.03	9974	1145	8855	26	0.897023	0.9974	0.94145	0.8855	0.1145
0.04	9965	1041	8959	35	0.905415	0.9965	0.9462	0.8959	0.1041
0.05	9959	977	9023	41	0.910662	0.9959	0.9491	0.9023	0.0977
0.06	9952	913	9087	48	0.915969	0.9952	0.95195	0.9087	0.0913
0.07	9947	843	9157	53	0.921872	0.9947	0.9552	0.9157	0.0843
0.08	9943	787	9213	57	0.926654	0.9943	0.9578	0.9213	0.0787
0.09	9936	744	9256	64	0.930337	0.9936	0.9596	0.9256	0.0744
0.1	9926	723	9277	74	0.932106	0.9926	0.96015	0.9277	0.0723
0.11	9921	694	9306	79	0.934621	0.9921	0.96135	0.9306	0.0694
0.12	9912	666	9334	88	0.937039	0.9912	0.9623	0.9334	0.0666
0.13	9904	637	9363	96	0.939569	0.9904	0.96335	0.9363	0.0637
0.14	9901	613	9387	99	0.941697	0.9901	0.9644	0.9387	0.0613
0.15	9896	601	9399	104	0.942746	0.9896	0.96475	0.9399	0.0601
0.16	9888	583	9417	112	0.944322	0.9888	0.96525	0.9417	0.0583
0.17	9882	573	9427	118	0.945194	0.9882	0.96545	0.9427	0.0573
0.18	9874	557	9443	126	0.946601	0.9874	0.96585	0.9443	0.0557
0.19	9867	546	9454	133	0.947566	0.9867	0.96605	0.9454	0.0546
0.2	9859	535	9465	141	0.948528	0.9859	0.9662	0.9465	0.0535
0.21	9856	521	9479	144	0.949793	0.9856	0.96675	0.9479	0.0521
0.22	9852	501	9499	148	0.951608	0.9852	0.96755	0.9499	0.0501
0.23	9843	489	9511	157	0.952671	0.9843	0.9677	0.9511	0.0489
0.24	9842	483	9517	158	0.95322	0.9842	0.96795	0.9517	0.0483
0.25	9835	474	9526	165	0.954021	0.9835	0.96805	0.9526	0.0474
0.26	9830	460	9540	170	0.955296	0.983	0.9685	0.954	0.046
0.27	9825	453	9547	175	0.955925	0.9825	0.9686	0.9547	0.0453
0.28	9822	444	9556	178	0.95675	0.9822	0.9689	0.9556	0.0444
0.29	9817	436	9564	183	0.957476	0.9817	0.96905	0.9564	0.0436
0.3	9809	421	9579	191	0.958847	0.9809	0.9694	0.9579	0.0421
0.31	9799	412	9588	201	0.959651	0.9799	0.96935	0.9588	0.0412
0.32	9793	409	9591	207	0.95991	0.9793	0.9692	0.9591	0.0409
0.33	9789	401	9599	211	0.960648	0.9789	0.9694	0.9599	0.0401
0.34	9784	393	9607	216	0.961384	0.9784	0.96955	0.9607	0.0393
0.35	9779	384	9616	221	0.962216	0.9779	0.96975	0.9616	0.0384
0.36	9774	372	9628	226	0.963335	0.9774	0.9701	0.9628	0.0372
0.37	9767	367	9633	233	0.963785	0.9767	0.97	0.9633	0.0367
0.38	9763	358	9642	237	0.964628	0.9763	0.97025	0.9642	0.0358
0.39	9756	351	9649	244	0.965272	0.9756	0.97025	0.9649	0.0351
0.4	9749	346	9654	251	0.965726	0.9749	0.97015	0.9654	0.0346
0.41	9740	340	9660	260	0.96627	0.974	0.97	0.966	0.034
0.42	9730	333	9667	270	0.966908	0.973	0.96985	0.9667	0.0333
0.43	9728	328	9672	272	0.967383	0.9728	0.97	0.9672	0.0328
0.44	9724	322	9678	276	0.967947	0.9724	0.9701	0.9678	0.0322
0.45	9716	318	9682	284	0.968308	0.9716	0.9699	0.9682	0.0318
0.46	9707	310	9690	293	0.969053	0.9707	0.96985	0.969	0.031
0.47	9698	309	9691	302	0.969122	0.9698	0.96945	0.9691	0.0309
0.48	9690	302	9698	310	0.969776	0.969	0.9694	0.9698	0.0302
0.49	9685	296	9704	315	0.970344	0.9685	0.96945	0.9704	0.0296
0.5	9680	296	9704	320	0.970329	0.968	0.9692	0.9704	0.0296
0.51	9667	287	9713	333	0.971167	0.9667	0.969	0.9713	0.0287
0.52	9660	280	9720	340	0.971831	0.966	0.969	0.972	0.028
0.53	9651	276	9724	349	0.972197	0.9651	0.96875	0.9724	0.0276
0.54	9642	273	9727	358	0.972466	0.9642	0.96845	0.9727	0.0273
0.55	9638	268	9732	362	0.972946	0.9638	0.9685	0.9732	0.0268
0.56	9630	264	9736	370	0.973317	0.963	0.9683	0.9736	0.0264
0.57	9619	257	9743	381	0.973977	0.9619	0.9681	0.9743	0.0257
0.58	9608	250	9750	392	0.97464	0.9608	0.9679	0.975	0.025
0.59	9598	246	9754	402	0.97501	0.9598	0.9676	0.9754	0.0246
0.6	9581	242	9758	419	0.975364	0.9581	0.96695	0.9758	0.0242
0.61	9571	240	9760	429	0.975538	0.9571	0.96655	0.976	0.024
0.62	9564	235	9765	436	0.976018	0.9564	0.96645	0.9765	0.0235
0.63	9556	230	9770	444	0.976497	0.9556	0.9663	0.977	0.023
0.64	9539	219	9781	461	0.977557	0.9539	0.966	0.9781	0.0219
0.65	9523	212	9788	477	0.978223	0.9523	0.96555	0.9788	0.0212
0.66	9506	209	9791	494	0.978487	0.9506	0.96485	0.9791	0.0209
0.67	9490	204	9796	510	0.978956	0.949	0.9643	0.9796	0.0204
0.68	9479	197	9803	521	0.97964	0.9479	0.9641	0.9803	0.0197
0.69	9466	192	9808	534	0.98012	0.9466	0.9637	0.9808	0.0192
0.7	9446	189	9811	554	0.980384	0.9446	0.96285	0.9811	0.0189
0.71	9432	181	9819	568	0.981171	0.9432	0.96255	0.9819	0.0181
0.72	9411	177	9823	589	0.981539	0.9411	0.9617	0.9823	0.0177
0.73	9394	173	9827	606	0.981917	0.9394	0.96105	0.9827	0.0173
0.74	9375	169	9831	625	0.982293	0.9375	0.9603	0.9831	0.0169
0.75	9347	165	9835	653	0.982653	0.9347	0.9591	0.9835	0.0165
0.76	9325	162	9838	675	0.982924	0.9325	0.95815	0.9838	0.0162
0.77	9304	160	9840	696	0.983094	0.9304	0.9572	0.984	0.016
0.78	9269	154	9846	731	0.983657	0.9269	0.95575	0.9846	0.0154
0.79	9229	148	9852	771	0.984217	0.9229	0.95405	0.9852	0.0148
0.8	9202	145	9855	798	0.984487	0.9202	0.95285	0.9855	0.0145
0.81	9164	138	9862	836	0.985164	0.9164	0.9513	0.9862	0.0138
0.82	9126	129	9871	874	0.986062	0.9126	0.94985	0.9871	0.0129
0.83	9092	125	9875	908	0.986438	0.9092	0.94835	0.9875	0.0125
0.84	9064	125	9875	936	0.986397	0.9064	0.94695	0.9875	0.0125
0.85	9020	122	9878	980	0.986655	0.902	0.9449	0.9878	0.0122
0.86	8976	115	9885	1024	0.98735	0.8976	0.94305	0.9885	0.0115
0.87	8930	108	9892	1070	0.98805	0.893	0.9411	0.9892	0.0108
0.88	8891	101	9899	1109	0.988768	0.8891	0.9395	0.9899	0.0101
0.89	8832	95	9905	1168	0.989358	0.8832	0.93685	0.9905	0.0095
0.9	8773	90	9910	1227	0.989845	0.8773	0.93415	0.991	0.009
0.91	8685	86	9914	1315	0.990195	0.8685	0.92995	0.9914	0.0086
0.92	8584	83	9917	1416	0.990423	0.8584	0.92505	0.9917	0.0083
0.93	8486	76	9924	1514	0.991124	0.8486	0.9205	0.9924	0.0076
0.94	8348	66	9934	1652	0.992156	0.8348	0.9141	0.9934	0.0066
0.95	8212	57	9943	1788	0.993107	0.8212	0.90775	0.9943	0.0057
0.96	8039	50	9950	1961	0.993819	0.8039	0.89945	0.995	0.005
0.97	7777	41	9959	2223	0.994756	0.7777	0.8868	0.9959	0.0041
0.98	7362	25	9975	2638	0.996616	0.7362	0.86685	0.9975	0.0025
0.99	6601	18	9982	3399	0.997281	0.6601	0.82915	0.9982	0.0018

## Sheet: S1F
Possitives	10000
Negatives	10000
Algorithm	CP (CC +TIS)
Window Size	180
threshold	TP	FP	TN	FN	precision	sensitivity	accuracy	specificity	1-Specificity
0.01	9987	1396	8604	13	0.877361	0.9987	0.92955	0.8604	0.1396
0.02	9968	1129	8871	32	0.898261	0.9968	0.94195	0.8871	0.1129
0.03	9957	967	9033	43	0.911479	0.9957	0.9495	0.9033	0.0967
0.04	9946	884	9116	54	0.918375	0.9946	0.9531	0.9116	0.0884
0.05	9933	808	9192	67	0.924774	0.9933	0.95625	0.9192	0.0808
0.06	9926	754	9246	74	0.929401	0.9926	0.9586	0.9246	0.0754
0.07	9911	702	9298	89	0.933855	0.9911	0.96045	0.9298	0.0702
0.08	9898	655	9345	102	0.937932	0.9898	0.96215	0.9345	0.0655
0.09	9889	632	9368	111	0.93993	0.9889	0.96285	0.9368	0.0632
0.1	9879	610	9390	121	0.941844	0.9879	0.96345	0.939	0.061
0.11	9870	584	9416	130	0.944136	0.987	0.9643	0.9416	0.0584
0.12	9856	559	9441	144	0.946327	0.9856	0.96485	0.9441	0.0559
0.13	9854	536	9464	146	0.948412	0.9854	0.9659	0.9464	0.0536
0.14	9843	518	9482	157	0.950005	0.9843	0.96625	0.9482	0.0518
0.15	9835	499	9501	165	0.951713	0.9835	0.9668	0.9501	0.0499
0.16	9828	488	9512	172	0.952695	0.9828	0.967	0.9512	0.0488
0.17	9818	471	9529	182	0.954223	0.9818	0.96735	0.9529	0.0471
0.18	9811	459	9541	189	0.955307	0.9811	0.9676	0.9541	0.0459
0.19	9798	449	9551	202	0.956182	0.9798	0.96745	0.9551	0.0449
0.2	9788	425	9575	212	0.958386	0.9788	0.96815	0.9575	0.0425
0.21	9780	412	9588	220	0.959576	0.978	0.9684	0.9588	0.0412
0.22	9773	405	9595	227	0.960208	0.9773	0.9684	0.9595	0.0405
0.23	9766	398	9602	234	0.960842	0.9766	0.9684	0.9602	0.0398
0.24	9758	391	9609	242	0.961474	0.9758	0.96835	0.9609	0.0391
0.25	9752	383	9617	248	0.96221	0.9752	0.96845	0.9617	0.0383
0.26	9741	371	9629	259	0.963311	0.9741	0.9685	0.9629	0.0371
0.27	9733	364	9636	267	0.96395	0.9733	0.96845	0.9636	0.0364
0.28	9723	350	9650	277	0.965254	0.9723	0.96865	0.965	0.035
0.29	9713	340	9660	287	0.966179	0.9713	0.96865	0.966	0.034
0.3	9710	329	9671	290	0.967228	0.971	0.96905	0.9671	0.0329
0.31	9704	319	9681	296	0.968173	0.9704	0.96925	0.9681	0.0319
0.32	9695	313	9687	305	0.968725	0.9695	0.9691	0.9687	0.0313
0.33	9688	311	9689	312	0.968897	0.9688	0.96885	0.9689	0.0311
0.34	9686	304	9696	314	0.96957	0.9686	0.9691	0.9696	0.0304
0.35	9677	298	9702	323	0.970125	0.9677	0.96895	0.9702	0.0298
0.36	9669	293	9707	331	0.970588	0.9669	0.9688	0.9707	0.0293
0.37	9655	286	9714	345	0.97123	0.9655	0.96845	0.9714	0.0286
0.38	9645	277	9723	355	0.972082	0.9645	0.9684	0.9723	0.0277
0.39	9631	268	9732	369	0.972927	0.9631	0.96815	0.9732	0.0268
0.4	9625	257	9743	375	0.973993	0.9625	0.9684	0.9743	0.0257
0.41	9613	256	9744	387	0.97406	0.9613	0.96785	0.9744	0.0256
0.42	9602	248	9752	398	0.974822	0.9602	0.9677	0.9752	0.0248
0.43	9594	243	9757	406	0.975297	0.9594	0.96755	0.9757	0.0243
0.44	9582	238	9762	418	0.975764	0.9582	0.9672	0.9762	0.0238
0.45	9573	232	9768	427	0.976339	0.9573	0.96705	0.9768	0.0232
0.46	9562	227	9773	438	0.976811	0.9562	0.96675	0.9773	0.0227
0.47	9550	223	9777	450	0.977182	0.955	0.96635	0.9777	0.0223
0.48	9541	215	9785	459	0.977962	0.9541	0.9663	0.9785	0.0215
0.49	9531	212	9788	469	0.978241	0.9531	0.96595	0.9788	0.0212
0.5	9526	206	9794	474	0.978833	0.9526	0.966	0.9794	0.0206
0.51	9513	202	9798	487	0.979207	0.9513	0.96555	0.9798	0.0202
0.52	9502	198	9802	498	0.979588	0.9502	0.9652	0.9802	0.0198
0.53	9495	194	9806	505	0.979977	0.9495	0.96505	0.9806	0.0194
0.54	9481	192	9808	519	0.980151	0.9481	0.96445	0.9808	0.0192
0.55	9473	186	9814	527	0.980743	0.9473	0.96435	0.9814	0.0186
0.56	9460	186	9814	540	0.980717	0.946	0.9637	0.9814	0.0186
0.57	9443	183	9817	557	0.980989	0.9443	0.963	0.9817	0.0183
0.58	9428	175	9825	572	0.981777	0.9428	0.96265	0.9825	0.0175
0.59	9420	169	9831	580	0.982376	0.942	0.96255	0.9831	0.0169
0.6	9403	164	9836	597	0.982858	0.9403	0.96195	0.9836	0.0164
0.61	9387	159	9841	613	0.983344	0.9387	0.9614	0.9841	0.0159
0.62	9370	158	9842	630	0.983417	0.937	0.9606	0.9842	0.0158
0.63	9358	156	9844	642	0.983603	0.9358	0.9601	0.9844	0.0156
0.64	9346	153	9847	654	0.983893	0.9346	0.95965	0.9847	0.0153
0.65	9322	150	9850	678	0.984164	0.9322	0.9586	0.985	0.015
0.66	9308	146	9854	692	0.984557	0.9308	0.9581	0.9854	0.0146
0.67	9295	142	9858	705	0.984953	0.9295	0.95765	0.9858	0.0142
0.68	9272	138	9862	728	0.985335	0.9272	0.9567	0.9862	0.0138
0.69	9255	132	9868	745	0.985938	0.9255	0.95615	0.9868	0.0132
0.7	9233	128	9872	767	0.986326	0.9233	0.95525	0.9872	0.0128
0.71	9216	124	9876	784	0.986724	0.9216	0.9546	0.9876	0.0124
0.72	9198	120	9880	802	0.987122	0.9198	0.9539	0.988	0.012
0.73	9182	116	9884	818	0.987524	0.9182	0.9533	0.9884	0.0116
0.74	9164	111	9889	836	0.988032	0.9164	0.95265	0.9889	0.0111
0.75	9140	109	9891	860	0.988215	0.914	0.95155	0.9891	0.0109
0.76	9116	107	9893	884	0.988399	0.9116	0.95045	0.9893	0.0107
0.77	9100	103	9897	900	0.988808	0.91	0.94985	0.9897	0.0103
0.78	9068	101	9899	932	0.988985	0.9068	0.94835	0.9899	0.0101
0.79	9047	98	9902	953	0.989284	0.9047	0.94745	0.9902	0.0098
0.8	9007	97	9903	993	0.989345	0.9007	0.9455	0.9903	0.0097
0.81	8987	95	9905	1013	0.98954	0.8987	0.9446	0.9905	0.0095
0.82	8948	92	9908	1052	0.989823	0.8948	0.9428	0.9908	0.0092
0.83	8914	88	9912	1086	0.990224	0.8914	0.9413	0.9912	0.0088
0.84	8874	86	9914	1126	0.990402	0.8874	0.9394	0.9914	0.0086
0.85	8834	83	9917	1166	0.990692	0.8834	0.93755	0.9917	0.0083
0.86	8788	78	9922	1212	0.991202	0.8788	0.9355	0.9922	0.0078
0.87	8742	75	9925	1258	0.991494	0.8742	0.93335	0.9925	0.0075
0.88	8684	71	9929	1316	0.99189	0.8684	0.93065	0.9929	0.0071
0.89	8632	68	9932	1368	0.992184	0.8632	0.9282	0.9932	0.0068
0.9	8558	65	9935	1442	0.992462	0.8558	0.92465	0.9935	0.0065
0.91	8479	62	9938	1521	0.992741	0.8479	0.92085	0.9938	0.0062
0.92	8379	60	9940	1621	0.99289	0.8379	0.91595	0.994	0.006
0.93	8268	54	9946	1732	0.993511	0.8268	0.9107	0.9946	0.0054
0.94	8150	48	9952	1850	0.994145	0.815	0.9051	0.9952	0.0048
0.95	8016	44	9956	1984	0.994541	0.8016	0.8986	0.9956	0.0044
0.96	7838	39	9961	2162	0.995049	0.7838	0.88995	0.9961	0.0039
0.97	7612	33	9967	2388	0.995683	0.7612	0.87895	0.9967	0.0033
0.98	7299	25	9975	2701	0.996587	0.7299	0.8637	0.9975	0.0025
0.99	6664	13	9987	3336	0.998053	0.6664	0.83255	0.9987	0.0013

## Sheet: S1G
Possitives	10000
Negatives	200000
Algorithm	CC only
Window Size	54
threshold	TP	FP	TN	FN	precision	sensitivity	accuracy	specificity	1-Specificity
0.01	9989	143678	56322	11	0.0650042	0.9989	0.315767	0.28161	0.71839
0.02	9982	126518	73482	18	0.0731282	0.9982	0.397448	0.36741	0.63259
0.03	9966	115216	84784	34	0.0796121	0.9966	0.45119	0.42392	0.57608
0.04	9948	106719	93281	52	0.0852683	0.9948	0.491567	0.466405	0.533595
0.05	9933	100031	99969	67	0.0903296	0.9933	0.523343	0.499845	0.500155
0.06	9900	93920	106080	100	0.0953573	0.99	0.552286	0.5304	0.4696
0.07	9878	87918	112082	122	0.101006	0.9878	0.580762	0.56041	0.43959
0.08	9854	83448	116552	146	0.105614	0.9854	0.601933	0.58276	0.41724
0.09	9838	79642	120358	162	0.109946	0.9838	0.619981	0.60179	0.39821
0.1	9815	76218	123782	185	0.114084	0.9815	0.636176	0.61891	0.38109
0.11	9793	73128	126872	207	0.1181	0.9793	0.650786	0.63436	0.36564
0.12	9766	70325	129675	234	0.121936	0.9766	0.664005	0.648375	0.351625
0.13	9739	67746	132254	261	0.125689	0.9739	0.676157	0.66127	0.33873
0.14	9719	65359	134641	281	0.129452	0.9719	0.687429	0.673205	0.326795
0.15	9686	63094	136906	314	0.133086	0.9686	0.698057	0.68453	0.31547
0.16	9670	61070	138930	330	0.136698	0.967	0.707619	0.69465	0.30535
0.17	9645	59114	140886	355	0.140273	0.9645	0.716814	0.70443	0.29557
0.18	9613	57329	142671	387	0.143602	0.9613	0.725162	0.713355	0.286645
0.19	9586	55541	144459	414	0.147189	0.9586	0.733548	0.722295	0.277705
0.2	9556	53914	146086	444	0.150559	0.9556	0.741152	0.73043	0.26957
0.21	9530	52409	147591	470	0.153861	0.953	0.748195	0.737955	0.262045
0.22	9508	50892	149108	492	0.157417	0.9508	0.755314	0.74554	0.25446
0.23	9472	49452	150548	528	0.160749	0.9472	0.762	0.75274	0.24726
0.24	9442	48094	151906	558	0.164106	0.9442	0.768324	0.75953	0.24047
0.25	9409	46737	153263	591	0.167581	0.9409	0.774629	0.766315	0.233685
0.26	9387	45517	154483	613	0.170971	0.9387	0.780333	0.772415	0.227585
0.27	9361	44337	155663	639	0.174327	0.9361	0.785829	0.778315	0.221685
0.28	9329	43162	156838	671	0.177726	0.9329	0.791271	0.78419	0.21581
0.29	9306	42087	157913	694	0.181075	0.9306	0.796281	0.789565	0.210435
0.3	9278	40976	159024	722	0.184622	0.9278	0.801438	0.79512	0.20488
0.31	9238	39905	160095	762	0.187982	0.9238	0.806348	0.800475	0.199525
0.32	9199	38907	161093	801	0.191224	0.9199	0.810914	0.805465	0.194535
0.33	9176	38288	161712	824	0.193325	0.9176	0.813752	0.80856	0.19144
0.34	9140	37309	162691	860	0.196775	0.914	0.818243	0.813455	0.186545
0.35	9109	36328	163672	891	0.200475	0.9109	0.822767	0.81836	0.18164
0.36	9072	35402	164598	928	0.203984	0.9072	0.827	0.82299	0.17701
0.37	9046	34481	165519	954	0.207825	0.9046	0.831262	0.827595	0.172405
0.38	9015	33534	166466	985	0.211873	0.9015	0.835624	0.83233	0.16767
0.39	8976	32663	167337	1024	0.215567	0.8976	0.839586	0.836685	0.163315
0.4	8948	31846	168154	1052	0.219346	0.8948	0.843343	0.84077	0.15923
0.41	8908	31043	168957	1092	0.222973	0.8908	0.846976	0.844785	0.155215
0.42	8863	30232	169768	1137	0.226704	0.8863	0.850624	0.84884	0.15116
0.43	8823	29479	170521	1177	0.230354	0.8823	0.854019	0.852605	0.147395
0.44	8783	28656	171344	1217	0.234595	0.8783	0.857748	0.85672	0.14328
0.45	8752	27903	172097	1248	0.238767	0.8752	0.861186	0.860485	0.139515
0.46	8715	27167	172833	1285	0.242879	0.8715	0.864514	0.864165	0.135835
0.47	8678	26442	173558	1322	0.247096	0.8678	0.86779	0.86779	0.13221
0.48	8648	25782	174218	1352	0.251176	0.8648	0.87079	0.87109	0.12891
0.49	8610	25100	174900	1390	0.255414	0.861	0.873857	0.8745	0.1255
0.5	8598	24759	175241	1402	0.257757	0.8598	0.875424	0.876205	0.123795
0.51	8540	23782	176218	1460	0.264216	0.854	0.8798	0.88109	0.11891
0.52	8490	23069	176931	1510	0.26902	0.849	0.882957	0.884655	0.115345
0.53	8441	22423	177577	1559	0.27349	0.8441	0.8858	0.887885	0.112115
0.54	8406	21782	178218	1594	0.278455	0.8406	0.888686	0.89109	0.10891
0.55	8366	21161	178839	1634	0.283334	0.8366	0.891452	0.894195	0.105805
0.56	8316	20565	179435	1684	0.28794	0.8316	0.894052	0.897175	0.102825
0.57	8275	19948	180052	1725	0.293201	0.8275	0.896795	0.90026	0.09974
0.58	8217	19341	180659	1783	0.298171	0.8217	0.89941	0.903295	0.096705
0.59	8167	18771	181229	1833	0.303178	0.8167	0.901886	0.906145	0.093855
0.6	8126	18211	181789	1874	0.308539	0.8126	0.904357	0.908945	0.091055
0.61	8085	17637	182363	1915	0.314322	0.8085	0.906895	0.911815	0.088185
0.62	8021	17077	182923	1979	0.319587	0.8021	0.909257	0.914615	0.085385
0.63	7956	16579	183421	2044	0.324271	0.7956	0.911319	0.917105	0.082895
0.64	7910	16029	183971	2090	0.330423	0.791	0.913719	0.919855	0.080145
0.65	7834	15279	184721	2166	0.338943	0.7834	0.916929	0.923605	0.076395
0.66	7778	14737	185263	2222	0.345459	0.7778	0.919243	0.926315	0.073685
0.67	7715	14162	185838	2285	0.352653	0.7715	0.921681	0.92919	0.07081
0.68	7643	13625	186375	2357	0.359366	0.7643	0.923895	0.931875	0.068125
0.69	7564	13111	186889	2436	0.365852	0.7564	0.925967	0.934445	0.065555
0.7	7499	12624	187376	2501	0.372658	0.7499	0.927976	0.93688	0.06312
0.71	7421	12101	187899	2579	0.380135	0.7421	0.930095	0.939495	0.060505
0.72	7345	11610	188390	2655	0.387497	0.7345	0.932071	0.94195	0.05805
0.73	7279	11149	188851	2721	0.394997	0.7279	0.933952	0.944255	0.055745
0.74	7190	10627	189373	2810	0.403547	0.719	0.936014	0.946865	0.053135
0.75	7120	10160	189840	2880	0.412037	0.712	0.937905	0.9492	0.0508
0.76	7042	9658	190342	2958	0.421677	0.7042	0.939924	0.95171	0.04829
0.77	6962	9164	190836	3038	0.431725	0.6962	0.941895	0.95418	0.04582
0.78	6883	8698	191302	3117	0.441756	0.6883	0.943738	0.95651	0.04349
0.79	6783	8221	191779	3217	0.452079	0.6783	0.945533	0.958895	0.041105
0.8	6700	7781	192219	3300	0.462675	0.67	0.947233	0.961095	0.038905
0.81	6617	7326	192674	3383	0.474575	0.6617	0.949005	0.96337	0.03663
0.82	6528	6857	193143	3472	0.48771	0.6528	0.950814	0.965715	0.034285
0.83	6431	6369	193631	3569	0.502422	0.6431	0.952676	0.968155	0.031845
0.84	6323	5967	194033	3677	0.514483	0.6323	0.954076	0.970165	0.029835
0.85	6206	5535	194465	3794	0.528575	0.6206	0.955576	0.972325	0.027675
0.86	6077	5075	194925	3923	0.544925	0.6077	0.957152	0.974625	0.025375
0.87	5951	4665	195335	4049	0.560569	0.5951	0.958505	0.976675	0.023325
0.88	5832	4234	195766	4168	0.579376	0.5832	0.95999	0.97883	0.02117
0.89	5669	3848	196152	4331	0.595671	0.5669	0.961052	0.98076	0.01924
0.9	5491	3460	196540	4509	0.613451	0.5491	0.962052	0.9827	0.0173
0.91	5290	3014	196986	4710	0.637042	0.529	0.963219	0.98493	0.01507
0.92	5069	2627	197373	4931	0.658654	0.5069	0.96401	0.986865	0.013135
0.93	4823	2251	197749	5177	0.681792	0.4823	0.964629	0.988745	0.011255
0.94	4579	1859	198141	5421	0.711246	0.4579	0.965333	0.990705	0.009295
0.95	4256	1477	198523	5744	0.742369	0.4256	0.965614	0.992615	0.007385
0.96	3895	1130	198870	6105	0.775124	0.3895	0.965548	0.99435	0.00565
0.97	3485	786	199214	6515	0.815968	0.3485	0.965233	0.99607	0.00393
0.98	2917	474	199526	7083	0.860218	0.2917	0.964014	0.99763	0.00237
0.99	2041	223	199777	7959	0.901502	0.2041	0.961038	0.998885	0.001115

## Sheet: S1H
Possitives	10000
Negatives	200000
Algorithm	CP (CC +TIS)
Window Size	54
threshold	TP	FP	TN	FN	precision	sensitivity	accuracy	specificity	1-Specificity
0.01	9948	111898	88102	52	0.081644	0.9948	0.466905	0.44051	0.55949
0.02	9909	93632	106368	91	0.0957012	0.9909	0.5537	0.53184	0.46816
0.03	9875	83094	116906	125	0.106218	0.9875	0.603719	0.58453	0.41547
0.04	9830	75790	124210	170	0.11481	0.983	0.638286	0.62105	0.37895
0.05	9782	69899	130101	218	0.122765	0.9782	0.66611	0.650505	0.349495
0.06	9759	64822	135178	241	0.130851	0.9759	0.690176	0.67589	0.32411
0.07	9713	60145	139855	287	0.139039	0.9713	0.712229	0.699275	0.300725
0.08	9661	56707	143293	339	0.145567	0.9661	0.728352	0.716465	0.283535
0.09	9627	53797	146203	373	0.151788	0.9627	0.742048	0.731015	0.268985
0.1	9599	51302	148698	401	0.157616	0.9599	0.753795	0.74349	0.25651
0.11	9566	48996	151004	434	0.163348	0.9566	0.764619	0.75502	0.24498
0.12	9533	47023	152977	467	0.168559	0.9533	0.773857	0.764885	0.235115
0.13	9504	45151	154849	496	0.173891	0.9504	0.782633	0.774245	0.225755
0.14	9470	43320	156680	530	0.17939	0.947	0.79119	0.7834	0.2166
0.15	9441	41739	158261	559	0.184467	0.9441	0.798581	0.791305	0.208695
0.16	9420	40238	159762	580	0.189698	0.942	0.805629	0.79881	0.20119
0.17	9395	38915	161085	605	0.194473	0.9395	0.81181	0.805425	0.194575
0.18	9362	37593	162407	638	0.199382	0.9362	0.817948	0.812035	0.187965
0.19	9337	36417	163583	663	0.20407	0.9337	0.823429	0.817915	0.182085
0.2	9306	35277	164723	694	0.208734	0.9306	0.82871	0.823615	0.176385
0.21	9279	34205	165795	721	0.213389	0.9279	0.833686	0.828975	0.171025
0.22	9249	33196	166804	751	0.217906	0.9249	0.838348	0.83402	0.16598
0.23	9215	32164	167836	785	0.222698	0.9215	0.8431	0.83918	0.16082
0.24	9188	31304	168696	812	0.226909	0.9188	0.847067	0.84348	0.15652
0.25	9162	30450	169550	838	0.231294	0.9162	0.85101	0.84775	0.15225
0.26	9126	29622	170378	874	0.235522	0.9126	0.854781	0.85189	0.14811
0.27	9102	28812	171188	898	0.24007	0.9102	0.858524	0.85594	0.14406
0.28	9074	28027	171973	926	0.244576	0.9074	0.862129	0.859865	0.140135
0.29	9050	27295	172705	950	0.249003	0.905	0.8655	0.863525	0.136475
0.3	9019	26581	173419	981	0.253343	0.9019	0.868752	0.867095	0.132905
0.31	8990	25889	174111	1010	0.257748	0.899	0.87191	0.870555	0.129445
0.32	8953	25207	174793	1047	0.26209	0.8953	0.874981	0.873965	0.126035
0.33	8935	24796	175204	1065	0.26489	0.8935	0.876852	0.87602	0.12398
0.34	8900	24135	175865	1100	0.269411	0.89	0.879833	0.879325	0.120675
0.35	8876	23528	176472	1124	0.273917	0.8876	0.88261	0.88236	0.11764
0.36	8843	22953	177047	1157	0.278117	0.8843	0.88519	0.885235	0.114765
0.37	8817	22371	177629	1183	0.282705	0.8817	0.887838	0.888145	0.111855
0.38	8782	21790	178210	1218	0.287256	0.8782	0.890438	0.89105	0.10895
0.39	8743	21226	178774	1257	0.291735	0.8743	0.892938	0.89387	0.10613
0.4	8716	20678	179322	1284	0.296523	0.8716	0.895419	0.89661	0.10339
0.41	8685	20180	179820	1315	0.300883	0.8685	0.897643	0.8991	0.1009
0.42	8661	19669	180331	1339	0.305718	0.8661	0.899962	0.901655	0.098345
0.43	8634	19171	180829	1366	0.31052	0.8634	0.902205	0.904145	0.095855
0.44	8606	18708	181292	1394	0.315077	0.8606	0.904276	0.90646	0.09354
0.45	8587	18260	181740	1413	0.31985	0.8587	0.906319	0.9087	0.0913
0.46	8552	17801	182199	1448	0.324517	0.8552	0.908338	0.910995	0.089005
0.47	8523	17326	182674	1477	0.329723	0.8523	0.910462	0.91337	0.08663
0.48	8488	16868	183132	1512	0.334753	0.8488	0.912476	0.91566	0.08434
0.49	8467	16449	183551	1533	0.339822	0.8467	0.914371	0.917755	0.082245
0.5	8450	16247	183753	1550	0.342147	0.845	0.915252	0.918765	0.081235
0.51	8402	15634	184366	1598	0.349559	0.8402	0.917943	0.92183	0.07817
0.52	8371	15202	184798	1629	0.35511	0.8371	0.919852	0.92399	0.07601
0.53	8341	14832	185168	1659	0.359945	0.8341	0.921471	0.92584	0.07416
0.54	8315	14404	185596	1685	0.365993	0.8315	0.923386	0.92798	0.07202
0.55	8283	13982	186018	1717	0.372019	0.8283	0.925243	0.93009	0.06991
0.56	8231	13603	186397	1769	0.376981	0.8231	0.9268	0.931985	0.068015
0.57	8194	13232	186768	1806	0.382433	0.8194	0.92839	0.93384	0.06616
0.58	8155	12894	187106	1845	0.387429	0.8155	0.929814	0.93553	0.06447
0.59	8122	12513	187487	1878	0.393603	0.8122	0.931471	0.937435	0.062565
0.6	8087	12186	187814	1913	0.398905	0.8087	0.932862	0.93907	0.06093
0.61	8057	11868	188132	1943	0.404366	0.8057	0.934233	0.94066	0.05934
0.62	8010	11570	188430	1990	0.409091	0.801	0.935429	0.94215	0.05785
0.63	7962	11240	188760	2038	0.414644	0.7962	0.936771	0.9438	0.0562
0.64	7917	10932	189068	2083	0.420022	0.7917	0.938024	0.94534	0.05466
0.65	7868	10496	189504	2132	0.428447	0.7868	0.939867	0.94752	0.05248
0.66	7834	10201	189799	2166	0.434378	0.7834	0.94111	0.948995	0.051005
0.67	7799	9931	190069	2201	0.439876	0.7799	0.942229	0.950345	0.049655
0.68	7761	9619	190381	2239	0.446548	0.7761	0.943533	0.951905	0.048095
0.69	7721	9295	190705	2279	0.453749	0.7721	0.944886	0.953525	0.046475
0.7	7676	8999	191001	2324	0.46033	0.7676	0.946081	0.955005	0.044995
0.71	7626	8689	191311	2374	0.467423	0.7626	0.947319	0.956555	0.043445
0.72	7576	8364	191636	2424	0.475282	0.7576	0.948629	0.95818	0.04182
0.73	7523	8085	191915	2477	0.481996	0.7523	0.949705	0.959575	0.040425
0.74	7472	7778	192222	2528	0.489967	0.7472	0.950924	0.96111	0.03889
0.75	7412	7487	192513	2588	0.497483	0.7412	0.952024	0.962565	0.037435
0.76	7364	7178	192822	2636	0.506395	0.7364	0.953267	0.96411	0.03589
0.77	7304	6875	193125	2696	0.515128	0.7304	0.954424	0.965625	0.034375
0.78	7242	6574	193426	2758	0.524175	0.7242	0.955562	0.96713	0.03287
0.79	7184	6265	193735	2816	0.534166	0.7184	0.956757	0.968675	0.031325
0.8	7130	5969	194031	2870	0.544316	0.713	0.95791	0.970155	0.029845
0.81	7054	5655	194345	2946	0.55504	0.7054	0.959043	0.971725	0.028275
0.82	6994	5381	194619	3006	0.565172	0.6994	0.960062	0.973095	0.026905
0.83	6926	5115	194885	3074	0.575201	0.6926	0.961005	0.974425	0.025575
0.84	6841	4808	195192	3159	0.587261	0.6841	0.962062	0.97596	0.02404
0.85	6768	4505	195495	3232	0.600373	0.6768	0.963157	0.977475	0.022525
0.86	6681	4214	195786	3319	0.613217	0.6681	0.964129	0.97893	0.02107
0.87	6587	3910	196090	3413	0.627513	0.6587	0.965129	0.98045	0.01955
0.88	6459	3617	196383	3541	0.641028	0.6459	0.965914	0.981915	0.018085
0.89	6339	3302	196698	3661	0.657504	0.6339	0.966843	0.98349	0.01651
0.9	6234	2997	197003	3766	0.675333	0.6234	0.967795	0.985015	0.014985
0.91	6086	2702	197298	3914	0.692535	0.6086	0.968495	0.98649	0.01351
0.92	5940	2412	197588	4060	0.711207	0.594	0.969181	0.98794	0.01206
0.93	5786	2105	197895	4214	0.73324	0.5786	0.96991	0.989475	0.010525
0.94	5593	1808	198192	4407	0.755709	0.5593	0.970405	0.99096	0.00904
0.95	5391	1505	198495	4609	0.781758	0.5391	0.970886	0.992475	0.007525
0.96	5143	1211	198789	4857	0.809411	0.5143	0.971105	0.993945	0.006055
0.97	4787	891	199109	5213	0.843079	0.4787	0.970933	0.995545	0.004455
0.98	4330	575	199425	5670	0.882773	0.433	0.970262	0.997125	0.002875
0.99	3512	282	199718	6488	0.925672	0.3512	0.967762	0.99859	0.00141

## Sheet: S1I
Possitives	10000
Negatives	200000
Algorithm	CC only
Window Size	99
threshold	TP	FP	TN	FN	precision	sensitivity	accuracy	specificity	1-Specificity
0.01	9976	76660	123340	24	0.115148	0.9976	0.634838	0.6167	0.3833
0.02	9965	64037	135963	35	0.134659	0.9965	0.694895	0.679815	0.320185
0.03	9949	57020	142980	51	0.148561	0.9949	0.728233	0.7149	0.2851
0.04	9931	52198	147802	69	0.159845	0.9931	0.75111	0.73901	0.26099
0.05	9912	48510	151490	88	0.169662	0.9912	0.768581	0.75745	0.24255
0.06	9893	45368	154632	107	0.179023	0.9893	0.783452	0.77316	0.22684
0.07	9868	42261	157739	132	0.1893	0.9868	0.798129	0.788695	0.211305
0.08	9850	40112	159888	150	0.19715	0.985	0.808276	0.79944	0.20056
0.09	9833	38139	161861	167	0.204974	0.9833	0.81759	0.809305	0.190695
0.1	9813	36441	163559	187	0.212155	0.9813	0.825581	0.817795	0.182205
0.11	9794	34904	165096	206	0.219115	0.9794	0.83281	0.82548	0.17452
0.12	9783	33586	166414	217	0.225576	0.9783	0.839033	0.83207	0.16793
0.13	9765	32398	167602	235	0.231601	0.9765	0.844605	0.83801	0.16199
0.14	9748	31295	168705	252	0.237507	0.9748	0.849776	0.843525	0.156475
0.15	9740	30291	169709	260	0.243311	0.974	0.854519	0.848545	0.151455
0.16	9724	29312	170688	276	0.249103	0.9724	0.859105	0.85344	0.14656
0.17	9706	28400	171600	294	0.254711	0.9706	0.863362	0.858	0.142
0.18	9687	27542	172458	313	0.2602	0.9687	0.867357	0.86229	0.13771
0.19	9672	26737	173263	328	0.265649	0.9672	0.871119	0.866315	0.133685
0.2	9661	26048	173952	339	0.270548	0.9661	0.874348	0.86976	0.13024
0.21	9644	25280	174720	356	0.276142	0.9644	0.877924	0.8736	0.1264
0.22	9626	24646	175354	374	0.280871	0.9626	0.880857	0.87677	0.12323
0.23	9619	24042	175958	381	0.285761	0.9619	0.8837	0.87979	0.12021
0.24	9598	23438	176562	402	0.290532	0.9598	0.886476	0.88281	0.11719
0.25	9583	22855	177145	417	0.295425	0.9583	0.889181	0.885725	0.114275
0.26	9569	22287	177713	431	0.300383	0.9569	0.891819	0.888565	0.111435
0.27	9557	21769	178231	443	0.305082	0.9557	0.894229	0.891155	0.108845
0.28	9539	21298	178702	461	0.309336	0.9539	0.896386	0.89351	0.10649
0.29	9518	20785	179215	482	0.314094	0.9518	0.898729	0.896075	0.103925
0.3	9499	20335	179665	501	0.318395	0.9499	0.900781	0.898325	0.101675
0.31	9477	19904	180096	523	0.322555	0.9477	0.902729	0.90048	0.09952
0.32	9465	19443	180557	535	0.327418	0.9465	0.904867	0.902785	0.097215
0.33	9459	19166	180834	541	0.330445	0.9459	0.906157	0.90417	0.09583
0.34	9443	18710	181290	557	0.335417	0.9443	0.908252	0.90645	0.09355
0.35	9422	18262	181738	578	0.340341	0.9422	0.910286	0.90869	0.09131
0.36	9404	17841	182159	596	0.345164	0.9404	0.912205	0.910795	0.089205
0.37	9389	17420	182580	611	0.350218	0.9389	0.914138	0.9129	0.0871
0.38	9370	17030	182970	630	0.354924	0.937	0.915905	0.91485	0.08515
0.39	9348	16636	183364	652	0.35976	0.9348	0.917676	0.91682	0.08318
0.4	9334	16250	183750	666	0.364837	0.9334	0.919448	0.91875	0.08125
0.41	9315	15914	184086	685	0.369218	0.9315	0.920957	0.92043	0.07957
0.42	9289	15555	184445	711	0.373893	0.9289	0.922543	0.922225	0.077775
0.43	9271	15184	184816	729	0.379104	0.9271	0.924224	0.92408	0.07592
0.44	9251	14893	185107	749	0.383159	0.9251	0.925514	0.925535	0.074465
0.45	9233	14575	185425	767	0.387811	0.9233	0.926943	0.927125	0.072875
0.46	9210	14259	185741	790	0.392433	0.921	0.928338	0.928705	0.071295
0.47	9186	13963	186037	814	0.396821	0.9186	0.929633	0.930185	0.069815
0.48	9154	13638	186362	846	0.401632	0.9154	0.931029	0.93181	0.06819
0.49	9133	13369	186631	867	0.405875	0.9133	0.93221	0.933155	0.066845
0.5	9115	13230	186770	885	0.407921	0.9115	0.932786	0.93385	0.06615
0.51	9076	12806	187194	924	0.41477	0.9076	0.934619	0.93597	0.06403
0.52	9052	12502	187498	948	0.419968	0.9052	0.935952	0.93749	0.06251
0.53	9024	12264	187736	976	0.423901	0.9024	0.936952	0.93868	0.06132
0.54	9004	11990	188010	996	0.428884	0.9004	0.938162	0.94005	0.05995
0.55	8987	11709	188291	1013	0.434239	0.8987	0.939419	0.941455	0.058545
0.56	8967	11442	188558	1033	0.439365	0.8967	0.940595	0.94279	0.05721
0.57	8939	11171	188829	1061	0.444505	0.8939	0.941752	0.944145	0.055855
0.58	8910	10934	189066	1090	0.449002	0.891	0.942743	0.94533	0.05467
0.59	8885	10659	189341	1115	0.454615	0.8885	0.943933	0.946705	0.053295
0.6	8851	10398	189602	1149	0.459816	0.8851	0.945014	0.94801	0.05199
0.61	8824	10167	189833	1176	0.464641	0.8824	0.945986	0.949165	0.050835
0.62	8796	9942	190058	1204	0.46942	0.8796	0.946924	0.95029	0.04971
0.63	8771	9721	190279	1229	0.474313	0.8771	0.947857	0.951395	0.048605
0.64	8741	9482	190518	1259	0.479669	0.8741	0.948852	0.95259	0.04741
0.65	8700	9147	190853	1300	0.487477	0.87	0.950252	0.954265	0.045735
0.66	8660	8881	191119	1340	0.4937	0.866	0.951329	0.955595	0.044405
0.67	8616	8630	191370	1384	0.499594	0.8616	0.952314	0.95685	0.04315
0.68	8580	8412	191588	1420	0.504944	0.858	0.953181	0.95794	0.04206
0.69	8550	8179	191821	1450	0.511089	0.855	0.954148	0.959105	0.040895
0.7	8517	7937	192063	1483	0.517625	0.8517	0.955143	0.960315	0.039685
0.71	8481	7699	192301	1519	0.524166	0.8481	0.956105	0.961505	0.038495
0.72	8450	7457	192543	1550	0.531213	0.845	0.95711	0.962715	0.037285
0.73	8408	7218	192782	1592	0.538078	0.8408	0.958048	0.96391	0.03609
0.74	8360	6977	193023	1640	0.545087	0.836	0.958967	0.965115	0.034885
0.75	8307	6717	193283	1693	0.552915	0.8307	0.959952	0.966415	0.033585
0.76	8277	6453	193547	1723	0.561914	0.8277	0.961067	0.967735	0.032265
0.77	8237	6224	193776	1763	0.569601	0.8237	0.961967	0.96888	0.03112
0.78	8194	6000	194000	1806	0.577286	0.8194	0.962829	0.97	0.03
0.79	8131	5747	194253	1869	0.585891	0.8131	0.963733	0.971265	0.028735
0.8	8083	5521	194479	1917	0.594163	0.8083	0.964581	0.972395	0.027605
0.81	8026	5305	194695	1974	0.602055	0.8026	0.965338	0.973475	0.026525
0.82	7973	5061	194939	2027	0.611708	0.7973	0.966248	0.974695	0.025305
0.83	7912	4816	195184	2088	0.621622	0.7912	0.967124	0.97592	0.02408
0.84	7841	4575	195425	2159	0.631524	0.7841	0.967933	0.977125	0.022875
0.85	7756	4326	195674	2244	0.641947	0.7756	0.968714	0.97837	0.02163
0.86	7686	4088	195912	2314	0.652794	0.7686	0.969514	0.97956	0.02044
0.87	7602	3802	196198	2398	0.666608	0.7602	0.970476	0.98099	0.01901
0.88	7491	3511	196489	2509	0.680876	0.7491	0.971333	0.982445	0.017555
0.89	7382	3237	196763	2618	0.695169	0.7382	0.972119	0.983815	0.016185
0.9	7277	3001	196999	2723	0.708017	0.7277	0.972743	0.984995	0.015005
0.91	7141	2744	197256	2859	0.722408	0.7141	0.973319	0.98628	0.01372
0.92	6986	2482	197518	3014	0.737854	0.6986	0.973829	0.98759	0.01241
0.93	6826	2189	197811	3174	0.757182	0.6826	0.974462	0.989055	0.010945
0.94	6636	1898	198102	3364	0.777596	0.6636	0.974943	0.99051	0.00949
0.95	6387	1611	198389	3613	0.798575	0.6387	0.975124	0.991945	0.008055
0.96	6096	1299	198701	3904	0.824341	0.6096	0.975224	0.993505	0.006495
0.97	5712	989	199011	4288	0.85241	0.5712	0.974871	0.995055	0.004945
0.98	5141	656	199344	4859	0.886838	0.5141	0.973738	0.99672	0.00328
0.99	4262	344	199656	5738	0.925315	0.4262	0.971038	0.99828	0.00172

## Sheet: S1J
Possitives	10000
Negatives	200000
Algorithm	CP (CC +TIS)
Window Size	99
threshold	TP	FP	TN	FN	precision	sensitivity	accuracy	specificity	1-Specificity
0.01	9963	67456	132544	37	0.1287	0.9963	0.6786	0.6627	0.3373
0.02	9933	55151	144849	67	0.1526	0.9933	0.7371	0.7242	0.2758
0.03	9899	48430	151570	101	0.1697	0.9899	0.7689	0.7579	0.2422
0.04	9882	43812	156188	118	0.184	0.9882	0.7908	0.7809	0.2191
0.05	9854	40431	159569	146	0.196	0.9854	0.8068	0.7978	0.2022
0.06	9837	37540	162460	163	0.2076	0.9837	0.8205	0.8123	0.1877
0.07	9800	34744	165256	200	0.22	0.98	0.8336	0.8263	0.1737
0.08	9774	32925	167075	226	0.2289	0.9774	0.8421	0.8354	0.1646
0.09	9757	31237	168763	243	0.238	0.9757	0.8501	0.8438	0.1562
0.1	9739	29731	170269	261	0.2467	0.9739	0.8572	0.8513	0.1487
0.11	9718	28435	171565	282	0.2547	0.9718	0.8633	0.8578	0.1422
0.12	9697	27190	172810	303	0.2629	0.9697	0.8691	0.8641	0.136
0.13	9674	26136	173864	326	0.2701	0.9674	0.874	0.8693	0.1307
0.14	9649	25156	174844	351	0.2772	0.9649	0.8785	0.8742	0.1258
0.15	9633	24268	175732	367	0.2842	0.9633	0.8827	0.8787	0.1213
0.16	9613	23386	176614	387	0.2913	0.9613	0.8868	0.8831	0.1169
0.17	9595	22650	177350	405	0.2976	0.9595	0.8902	0.8868	0.1133
0.18	9578	21949	178051	422	0.3038	0.9578	0.8935	0.8903	0.1097
0.19	9566	21273	178727	434	0.3102	0.9566	0.8966	0.8936	0.1064
0.2	9548	20629	179371	452	0.3164	0.9548	0.8996	0.8969	0.1031
0.21	9532	20036	179964	468	0.3224	0.9532	0.9024	0.8998	0.1002
0.22	9511	19470	180530	489	0.3282	0.9511	0.905	0.9027	0.0974
0.23	9495	18968	181032	505	0.3336	0.9495	0.9073	0.9052	0.0948
0.24	9480	18471	181529	520	0.3392	0.948	0.9096	0.9076	0.0924
0.25	9453	17942	182058	547	0.3451	0.9453	0.912	0.9103	0.0897
0.26	9435	17463	182537	565	0.3508	0.9435	0.9142	0.9127	0.0873
0.27	9409	17014	182986	591	0.3561	0.9409	0.9162	0.9149	0.0851
0.28	9393	16615	183385	607	0.3612	0.9393	0.918	0.9169	0.0831
0.29	9382	16249	183751	618	0.366	0.9382	0.9197	0.9188	0.0812
0.3	9361	15889	184111	639	0.3707	0.9361	0.9213	0.9206	0.0794
0.31	9344	15535	184465	656	0.3756	0.9344	0.9229	0.9223	0.0777
0.32	9329	15143	184857	671	0.3812	0.9329	0.9247	0.9243	0.0757
0.33	9315	14894	185106	685	0.3848	0.9315	0.9258	0.9255	0.0745
0.34	9307	14533	185467	693	0.3904	0.9307	0.9275	0.9273	0.0727
0.35	9289	14199	185801	711	0.3955	0.9289	0.929	0.929	0.071
0.36	9266	13878	186122	734	0.4004	0.9266	0.9304	0.9306	0.0694
0.37	9241	13558	186442	759	0.4053	0.9241	0.9318	0.9322	0.0678
0.38	9216	13230	186770	784	0.4106	0.9216	0.9333	0.9339	0.0662
0.39	9195	12876	187124	805	0.4166	0.9195	0.9349	0.9356	0.0644
0.4	9169	12591	187409	831	0.4214	0.9169	0.9361	0.937	0.063
0.41	9150	12314	187686	850	0.4263	0.915	0.9373	0.9384	0.0616
0.42	9133	12023	187977	867	0.4317	0.9133	0.9386	0.9399	0.0601
0.43	9116	11743	188257	884	0.437	0.9116	0.9399	0.9413	0.0587
0.44	9097	11471	188529	903	0.4423	0.9097	0.9411	0.9426	0.0574
0.45	9080	11214	188786	920	0.4474	0.908	0.9422	0.9439	0.0561
0.46	9062	10948	189052	938	0.4529	0.9062	0.9434	0.9453	0.0547
0.47	9032	10686	189314	968	0.4581	0.9032	0.9445	0.9466	0.0534
0.48	9012	10444	189556	988	0.4632	0.9012	0.9456	0.9478	0.0522
0.49	8988	10197	189803	1012	0.4685	0.8988	0.9466	0.949	0.051
0.5	8971	10062	189938	1029	0.4713	0.8971	0.9472	0.9497	0.0503
0.51	8949	9726	190274	1051	0.4792	0.8949	0.9487	0.9514	0.0486
0.52	8925	9525	190475	1075	0.4837	0.8925	0.9495	0.9524	0.0476
0.53	8906	9291	190709	1094	0.4894	0.8906	0.9505	0.9535	0.0465
0.54	8887	9055	190945	1113	0.4953	0.8887	0.9516	0.9547	0.0453
0.55	8864	8867	191133	1136	0.4999	0.8864	0.9524	0.9557	0.0443
0.56	8846	8670	191330	1154	0.505	0.8846	0.9532	0.9567	0.0434
0.57	8824	8456	191544	1176	0.5106	0.8824	0.9541	0.9577	0.0423
0.58	8805	8250	191750	1195	0.5163	0.8805	0.955	0.9588	0.0413
0.59	8773	8037	191963	1227	0.5219	0.8773	0.9559	0.9598	0.0402
0.6	8751	7867	192133	1249	0.5266	0.8751	0.9566	0.9607	0.0393
0.61	8720	7658	192342	1280	0.5324	0.872	0.9574	0.9617	0.0383
0.62	8701	7471	192529	1299	0.538	0.8701	0.9582	0.9626	0.0374
0.63	8669	7305	192695	1331	0.5427	0.8669	0.9589	0.9635	0.0365
0.64	8649	7120	192880	1351	0.5485	0.8649	0.9597	0.9644	0.0356
0.65	8613	6853	193147	1387	0.5569	0.8613	0.9608	0.9657	0.0343
0.66	8588	6663	193337	1412	0.5631	0.8588	0.9615	0.9667	0.0333
0.67	8552	6480	193520	1448	0.5689	0.8552	0.9622	0.9676	0.0324
0.68	8519	6279	193721	1481	0.5757	0.8519	0.963	0.9686	0.0314
0.69	8481	6082	193918	1519	0.5824	0.8481	0.9638	0.9696	0.0304
0.7	8450	5895	194105	1550	0.5891	0.845	0.9645	0.9705	0.0295
0.71	8416	5738	194262	1584	0.5946	0.8416	0.9651	0.9713	0.0287
0.72	8389	5541	194459	1611	0.6022	0.8389	0.9659	0.9723	0.0277
0.73	8355	5341	194659	1645	0.61	0.8355	0.9667	0.9733	0.0267
0.74	8320	5144	194856	1680	0.6179	0.832	0.9675	0.9743	0.0257
0.75	8275	4959	195041	1725	0.6253	0.8275	0.9682	0.9752	0.0248
0.76	8241	4773	195227	1759	0.6332	0.8241	0.9689	0.9761	0.0239
0.77	8202	4595	195405	1798	0.6409	0.8202	0.9696	0.977	0.023
0.78	8162	4405	195595	1838	0.6495	0.8162	0.9703	0.978	0.022
0.79	8112	4251	195749	1888	0.6562	0.8112	0.9708	0.9787	0.0213
0.8	8062	4070	195930	1938	0.6645	0.8062	0.9714	0.9797	0.0204
0.81	8021	3897	196103	1979	0.673	0.8021	0.972	0.9805	0.0195
0.82	7964	3717	196283	2036	0.6818	0.7964	0.9726	0.9814	0.0186
0.83	7894	3552	196448	2106	0.6897	0.7894	0.9731	0.9822	0.0178
0.84	7837	3356	196644	2163	0.7002	0.7837	0.9737	0.9832	0.0168
0.85	7775	3205	196795	2225	0.7081	0.7775	0.9741	0.984	0.016
0.86	7701	3025	196975	2299	0.718	0.7701	0.9746	0.9849	0.0151
0.87	7651	2828	197172	2349	0.7301	0.7651	0.9753	0.9859	0.0141
0.88	7579	2647	197353	2421	0.7412	0.7579	0.9759	0.9868	0.0132
0.89	7495	2451	197549	2505	0.7536	0.7495	0.9764	0.9877	0.0123
0.9	7406	2260	197740	2594	0.7662	0.7406	0.9769	0.9887	0.0113
0.91	7286	2065	197935	2714	0.7792	0.7286	0.9772	0.9897	0.0103
0.92	7150	1865	198135	2850	0.7931	0.715	0.9775	0.9907	0.0093
0.93	6993	1685	198315	3007	0.8058	0.6993	0.9777	0.9916	0.0084
0.94	6820	1462	198538	3180	0.8235	0.682	0.9779	0.9927	0.0073
0.95	6638	1256	198744	3362	0.8409	0.6638	0.978	0.9937	0.0063
0.96	6408	1046	198954	3592	0.8597	0.6408	0.9779	0.9948	0.0052
0.97	6108	810	199190	3892	0.8829	0.6108	0.9776	0.996	0.0041
0.98	5662	566	199434	4338	0.9091	0.5662	0.9766	0.9972	0.0028
0.99	4901	288	199712	5099	0.9445	0.4901	0.9743	0.9986	0.0014

[truncated: 2 more sheets: S1K, S1L]
