# Supplementary material for: D-sORF: Accurate Ab Initio Classification of Experimentally Detected Small Open Reading Frames (sORFs) Associated with Translational Machinery
Source: Biology (Basel). 2024 Jul 26;13(8):563. doi: 10.3390/biology13080563 (PMC11351124; doi:10.3390/biology13080563)
Supplement: Supplementary file 1 [file biology-13-00563-s001.zip › D-sORF_2024_revision_Supplementary_Table_S2.xlsx]

## Sheet: A
		TP	FP	TN	FN	Pos	Neg	Precision (TP/TP+FP)	Sencitivity (TP/Pos)	Specificity (TN/Neg)	Accuracy (TP+TN)/(pos+Neg)
	D-sORF>0.5	935	1160	3664	140	1075	4824	0.446301	0.869767	0.759536	0.779624
	PhyloP>0.4	1059	4585	239	16	1075	4824	0.187633	0.985116	0.0495439	0.220037
	PhastCon>0.7	777	3223	1601	298	1075	4824	0.19425	0.722791	0.331882	0.403119
	OrfScore>6	955	952	3872	120	1075	4824	0.500787	0.888372	0.802653	0.818274
	Floss<0.2	1022	3328	1496	53	1075	4824	0.234943	0.950698	0.310116	0.426852
	TP = classified as coding from sORF class
	FP = classified as coding from intronic class
	TN = classified as non-coding from intronic class
	FN = classified as non-coding from sORF class
